# Supplementary material for: To Save Pangolins: A Nutritional Perspective
Source: Animals (Basel). 2022 Nov 14;12(22):3137. doi: 10.3390/ani12223137 (PMC9686612; doi:10.3390/ani12223137)
Supplement: Supplementary file 1 [file animals-12-03137-s001.zip]

Archive with 1 entries (1 files):
- animals-2001151-supplementary.pdf
